# Supplementary material for: Deep Eutectic Solvents for Efficient Drug Solvation: Optimizing Composition and Ratio for Solubility of β-Cyclodextrin
Source: Pharmaceutics. 2023 May 11;15(5):1462. doi: 10.3390/pharmaceutics15051462 (PMC10221858; doi:10.3390/pharmaceutics15051462)
Supplement: Supplementary file 1 [file pharmaceutics-15-01462-s001.zip]

Archive with 1 entries (1 files):
- pharmaceutics-2346366-supplementary.pdf
